# Supplementary material for: Meaning-in-Life Profiles among Chinese Late Adolescents: Associations with Readiness for Political Participation
Source: Int J Environ Res Public Health. 2021 May 27;18(11):5765. doi: 10.3390/ijerph18115765 (PMC8198389; doi:10.3390/ijerph18115765)
Supplement: Supplementary file 1 [file ijerph-18-05765-s001.zip]

Archive with 1 entries (1 files):
- ijerph-1211049-supplementary.pdf
